# Supplementary material for: Concentration-Governed Transition in DOM Function: From Surface Reductant to Performance Barrier on FeMnOx for Optimal Cr(VI) Removal
Source: Toxics. 2026 Mar 8;14(3):231. doi: 10.3390/toxics14030231 (PMC13030821; doi:10.3390/toxics14030231)
Supplement: Supplementary file 1 [file toxics-14-00231-s001.zip]

Archive with 1 entries (1 files):
- toxics-4156673-supplementary.pdf
